# Supplementary material for: Acircadian rhythm-related gene signature for predicting survival and drug response in HNSC
Source: Front Immunol. 2022 Nov 24;13:1029676. doi: 10.3389/fimmu.2022.1029676 (PMC9729285; doi:10.3389/fimmu.2022.1029676)
Supplement: Supplementary file 3 [file DataSheet_1.csv]

	x
1	ARNTL2
2	CRTC1
3	CRY1
4	CRY2
5	FBXL12
6	FBXL17
7	FBXL3
8	FBXL6
9	GNA11
10	GNAQ
11	ID2
12	MTA1
13	NR2F6
14	PER2
15	PER3
16	PHLPP1
17	PML
18	PPP1CA
19	PPP1CB
20	PPP1CC
21	RBM4
22	RBM4B
23	SIK1
24	TP53
25	USP2
26	ARNTL
27	BTRC
28	CLOCK
29	FBXW11
30	GHRL
31	NLGN1
32	RORA
33	RORC
34	THRAP3
35	CSNK1E
36	ADCY1
37	ADORA1
38	ADRB1
39	ATG7
40	CSF2
41	CSNK1D
42	DDB1
43	EZH2
44	FBXW7
45	GSK3B
46	HDAC3
47	HNRNPD
48	KLF10
49	MAGED1
50	MAGEL2
51	MAPK10
52	MAPK8
53	MAPK9
54	NONO
55	NR1D2
56	NR1H3
57	OPN3
58	PASD1
59	PIWIL2
60	PPARA
61	PPARG
62	PPARGC1A
63	PRKAA1
64	PRKAA2
65	PRKDC
66	PROX1
67	PSPC1
68	PTGDS
69	ROCK2
70	RORB
71	SFPQ
72	SIAH2
73	SIN3A
74	SPSB4
75	SRRD
76	SUV39H1
77	SUV39H2
78	TARDBP
79	TIMELESS
80	TOP2A
81	UBE3A
82	USP7
83	USP9X
84	ZFHX3
