# Supplementary material for: Acircadian rhythm-related gene signature for predicting survival and drug response in HNSC
Source: Front Immunol. 2022 Nov 24;13:1029676. doi: 10.3389/fimmu.2022.1029676 (PMC9729285; doi:10.3389/fimmu.2022.1029676)
Supplement: Supplementary file 4 [file DataSheet_2.csv]

	ID	Description	GeneRatio	BgRatio	pvalue	p.adjust	qvalue	geneID	Count
GO:0042273	GO:0042273	ribosomal large subunit biogenesis	11/287	72/18723	1.19629159797752e-08	4.15830959456985e-05	3.72865202274887e-05	BOP1/RPL3L/EBNA1BP2/ZNF622/HEATR3/RPL26L1/NOP16/MALSU1/NPM1/NIP7/MRTO4	11
GO:1900182	GO:1900182	positive regulation of protein localization to nucleus	10/287	87/18723	8.66086038380843e-07	0.00150525753470591	0.00134972671560299	NUTF2/ZPR1/CCT7/RAN/HDAC3/CCT3/CCT4/HSP90AB1/NPM1/CCT5	10
GO:0022613	GO:0022613	ribonucleoprotein complex biogenesis	22/287	463/18723	2.98282164168594e-06	0.00345609600883344	0.00309899469509897	BOP1/NPM3/DCAF13/MCTS1/METTL5/RPL3L/RAN/EIF3I/EBNA1BP2/ZNF622/HEATR3/HSP90AB1/RPL26L1/NOP16/EIF3B/PUF60/MALSU1/PWP1/NPM1/NIP7/SBDS/MRTO4	22
GO:0042254	GO:0042254	ribosome biogenesis	17/287	299/18723	3.97859385543304e-06	0.00345739806037131	0.00310016221208874	BOP1/NPM3/DCAF13/METTL5/RPL3L/RAN/EBNA1BP2/ZNF622/HEATR3/RPL26L1/NOP16/MALSU1/PWP1/NPM1/NIP7/SBDS/MRTO4	17
GO:1904851	GO:1904851	positive regulation of establishment of protein localization to telomere	4/287	10/18723	1.05583765300317e-05	0.00703630575432943	0.00630927906806657	CCT7/CCT3/CCT4/CCT5	4
GO:0070203	GO:0070203	regulation of establishment of protein localization to telomere	4/287	11/18723	1.63916282197539e-05	0.00703630575432943	0.00630927906806657	CCT7/CCT3/CCT4/CCT5	4
GO:1904869	GO:1904869	regulation of protein localization to Cajal body	4/287	11/18723	1.63916282197539e-05	0.00703630575432943	0.00630927906806657	CCT7/CCT3/CCT4/CCT5	4
GO:1904871	GO:1904871	positive regulation of protein localization to Cajal body	4/287	11/18723	1.63916282197539e-05	0.00703630575432943	0.00630927906806657	CCT7/CCT3/CCT4/CCT5	4
GO:0070202	GO:0070202	regulation of establishment of protein localization to chromosome	4/287	12/18723	2.42910440310567e-05	0.00703630575432943	0.00630927906806657	CCT7/CCT3/CCT4/CCT5	4
GO:1903405	GO:1903405	protein localization to nuclear body	4/287	12/18723	2.42910440310567e-05	0.00703630575432943	0.00630927906806657	CCT7/CCT3/CCT4/CCT5	4
GO:1904816	GO:1904816	positive regulation of protein localization to chromosome, telomeric region	4/287	12/18723	2.42910440310567e-05	0.00703630575432943	0.00630927906806657	CCT7/CCT3/CCT4/CCT5	4
GO:1904867	GO:1904867	protein localization to Cajal body	4/287	12/18723	2.42910440310567e-05	0.00703630575432943	0.00630927906806657	CCT7/CCT3/CCT4/CCT5	4
GO:1901998	GO:1901998	toxin transport	6/287	40/18723	3.04916973311477e-05	0.00815301076331304	0.0073106004694355	BNIP3/CCT7/CCT3/CCT4/HSPA5/CCT5	6
GO:0050821	GO:0050821	protein stabilization	12/287	191/18723	4.04977219555178e-05	0.00980345497446515	0.00879051244000706	RTN4/PPIB/CCT7/PHB/CCT3/CCT4/DVL1/MUL1/PFN1/HSP90AB1/NPM1/CCT5	12
GO:1900180	GO:1900180	regulation of protein localization to nucleus	10/287	136/18723	4.76273392526252e-05	0.00980345497446515	0.00879051244000706	NUTF2/ZPR1/CCT7/RAN/HDAC3/CCT3/CCT4/HSP90AB1/NPM1/CCT5	10
GO:1904814	GO:1904814	regulation of protein localization to chromosome, telomeric region	4/287	14/18723	4.79455507957157e-05	0.00980345497446515	0.00879051244000706	CCT7/CCT3/CCT4/CCT5	4
GO:1990173	GO:1990173	protein localization to nucleoplasm	4/287	14/18723	4.79455507957157e-05	0.00980345497446515	0.00879051244000706	CCT7/CCT3/CCT4/CCT5	4
GO:1903322	GO:1903322	positive regulation of protein modification by small protein conjugation or removal	10/287	138/18723	5.39258057136969e-05	0.0104136722589339	0.00933767898937172	CAV1/DCUN1D5/HDAC3/MUL1/TRIB3/NDFIP1/HSPA5/NPM1/SKP1/AIMP2	10
GO:0031647	GO:0031647	regulation of protein stability	15/287	298/18723	6.04015892896684e-05	0.0110503118089941	0.0099085377222553	RTN4/PPIB/CCT7/PHB/HDAC3/CCT3/CCT4/DVL1/MUL1/PFN1/HSP90AB1/RNF149/SIAH1/NPM1/CCT5	15
GO:1904874	GO:1904874	positive regulation of telomerase RNA localization to Cajal body	4/287	15/18723	6.45932783294344e-05	0.0112263117736557	0.0100663524807082	CCT7/CCT3/CCT4/CCT5	4
GO:0070200	GO:0070200	establishment of protein localization to telomere	4/287	16/18723	8.50881454857822e-05	0.0140841139861228	0.0126288721194687	CCT7/CCT3/CCT4/CCT5	4
GO:0031398	GO:0031398	positive regulation of protein ubiquitination	9/287	119/18723	9.150167250076e-05	0.0144572642551201	0.0129634666160168	CAV1/DCUN1D5/HDAC3/TRIB3/NDFIP1/HSPA5/NPM1/SKP1/AIMP2	9
GO:1903829	GO:1903829	positive regulation of cellular protein localization	14/287	276/18723	9.77850474093049e-05	0.0147782967302063	0.0132513283926294	NUTF2/RTN4/ITGB1BP1/ZPR1/CCT7/RAN/HDAC3/CCT3/CCT4/HSP90AB1/ITGA3/NPM1/CCT5/CSNK2A2	14
GO:0050818	GO:0050818	regulation of coagulation	7/287	71/18723	0.000106317807450907	0.0153983624458064	0.013807325783427	F2RL1/SERPINE1/PROCR/PLAU/CAV1/PDGFA/ANXA5	7
GO:1904951	GO:1904951	positive regulation of establishment of protein localization	15/287	319/18723	0.000129014125304711	0.017938123982367	0.0160846663169368	NUTF2/F2RL1/CAMK2N1/ITGB1BP1/ZPR1/CCT7/RAN/HDAC3/CCT3/CCT4/VEGFC/HSP90AB1/CCT5/SRI/CSNK2A2	15
GO:1904872	GO:1904872	regulation of telomerase RNA localization to Cajal body	4/287	18/18723	0.000139640944587563	0.018407366098195	0.0165054239648584	CCT7/CCT3/CCT4/CCT5	4
GO:0051017	GO:0051017	actin filament bundle assembly	10/287	157/18723	0.000158272338141713	0.018407366098195	0.0165054239648584	S100A10/ACTN1/FSCN1/FHOD1/ITGB1BP1/PXN/TPM1/MYO1B/PLS3/PFN1	10
GO:0051098	GO:0051098	regulation of binding	16/287	363/18723	0.000162996215459024	0.018407366098195	0.0165054239648584	S100A10/MSX2/CAV1/HMGA2/ITGB1BP1/RAN/DVL1/HSF1/HSP90AB1/EIF2S1/MAD2L2/TRIB3/MDFI/SRI/RALB/NGF	16
GO:0044403	GO:0044403	biological process involved in symbiotic interaction	14/287	290/18723	0.000164261620862598	0.018407366098195	0.0165054239648584	F2RL1/ITGA5/PVR/CAV1/HMGA2/SLC52A2/SLC3A2/LGALS1/PPIB/PHB/TREM1/CTSL/HSP90AB1/CAV2	14
GO:0090670	GO:0090670	RNA localization to Cajal body	4/287	19/18723	0.000174753475615776	0.018407366098195	0.0165054239648584	CCT7/CCT3/CCT4/CCT5	4
GO:0090671	GO:0090671	telomerase RNA localization to Cajal body	4/287	19/18723	0.000174753475615776	0.018407366098195	0.0165054239648584	CCT7/CCT3/CCT4/CCT5	4
GO:0090672	GO:0090672	telomerase RNA localization	4/287	19/18723	0.000174753475615776	0.018407366098195	0.0165054239648584	CCT7/CCT3/CCT4/CCT5	4
GO:0090685	GO:0090685	RNA localization to nucleus	4/287	19/18723	0.000174753475615776	0.018407366098195	0.0165054239648584	CCT7/CCT3/CCT4/CCT5	4
GO:0061572	GO:0061572	actin filament bundle organization	10/287	161/18723	0.000194380106891951	0.0198725073987183	0.0178191794584231	S100A10/ACTN1/FSCN1/FHOD1/ITGB1BP1/PXN/TPM1/MYO1B/PLS3/PFN1	10
GO:0006904	GO:0006904	vesicle docking involved in exocytosis	5/287	37/18723	0.000238369475855624	0.02367349423069	0.0212274291130377	YKT6/STX1A/VTI1B/RABEPK/RALB	5
GO:0018208	GO:0018208	peptidyl-proline modification	6/287	58/18723	0.00025528046600556	0.024648747217648	0.0221019140304814	P4HA2/PPIB/FKBP3/P4HA1/NTMT1/FKBP9	6
GO:0048278	GO:0048278	vesicle docking	6/287	59/18723	0.000280569612193048	0.0256647361048167	0.0230129258089644	YKT6/STX1A/VTI1B/CAV2/RABEPK/RALB	6
GO:0051055	GO:0051055	negative regulation of lipid biosynthetic process	6/287	59/18723	0.000280569612193048	0.0256647361048167	0.0230129258089644	LPCAT1/SNAI2/PDGFA/DKK3/ORMDL2/TRIB3	6
GO:0031638	GO:0031638	zymogen activation	6/287	60/18723	0.00030778434533698	0.0274322662664447	0.0245978258176194	SERPINE1/PLAU/CTSL/ENO1/PGK1/FADD	6
GO:0071359	GO:0071359	cellular response to dsRNA	4/287	22/18723	0.000318070968870568	0.0276403671948524	0.0247844247059409	CAV1/MUL1/NPM1/RALB	4
GO:0042255	GO:0042255	ribosome assembly	6/287	61/18723	0.000337026134856453	0.0285732401161227	0.0256209084803584	BOP1/RPL3L/NPM1/NIP7/SBDS/MRTO4	6
GO:1903320	GO:1903320	regulation of protein modification by small protein conjugation or removal	12/287	242/18723	0.00037518971744653	0.0307968164280603	0.027614733645293	CAV1/DCUN1D5/HDAC3/MUL1/HSP90AB1/MAD2L2/TRIB3/NDFIP1/HSPA5/NPM1/SKP1/AIMP2	12
GO:0046718	GO:0046718	viral entry into host cell	9/287	144/18723	0.000385869017387696	0.0307968164280603	0.027614733645293	ITGA5/PVR/CAV1/SLC52A2/SLC3A2/LGALS1/PHB/CTSL/CAV2	9
GO:0042307	GO:0042307	positive regulation of protein import into nucleus	5/287	41/18723	0.000389833119342536	0.0307968164280603	0.027614733645293	NUTF2/ZPR1/RAN/HDAC3/HSP90AB1	5
GO:0032233	GO:0032233	positive regulation of actin filament bundle assembly	6/287	63/18723	0.000402010391061353	0.0310530693184281	0.0278445091914074	S100A10/FHOD1/ITGB1BP1/PXN/TPM1/PFN1	6
GO:0031396	GO:0031396	regulation of protein ubiquitination	11/287	210/18723	0.000412850445189968	0.0311971336408767	0.0279736880596681	CAV1/DCUN1D5/HDAC3/HSP90AB1/MAD2L2/TRIB3/NDFIP1/HSPA5/NPM1/SKP1/AIMP2	11
GO:0006457	GO:0006457	protein folding	11/287	212/18723	0.000447223886649213	0.0326620047702696	0.0292872012975496	DNAJA2/PPIB/CCT7/CCT3/CCT4/AHSA1/PFDN4/HSP90AB1/HSPA5/FKBP9/CCT5	11
GO:0031639	GO:0031639	plasminogen activation	4/287	24/18723	0.000451028834572193	0.0326620047702696	0.0292872012975496	SERPINE1/PLAU/ENO1/PGK1	4
GO:1904591	GO:1904591	positive regulation of protein import	5/287	43/18723	0.000488396548780099	0.0338699901576575	0.0303703715271104	NUTF2/ZPR1/RAN/HDAC3/HSP90AB1	5
GO:0007015	GO:0007015	actin filament organization	17/287	442/18723	0.000502460793024045	0.0338699901576575	0.0303703715271104	F2RL1/S100A10/ACTN1/FSCN1/FHOD1/ITGB1BP1/PXN/TPM1/MYO1B/PLS3/PFN1/TPM2/MAD2L2/CORO6/TPM3/ARPC1B/ARPC1A	17
GO:0070199	GO:0070199	establishment of protein localization to chromosome	4/287	25/18723	0.000530507284054136	0.0338699901576575	0.0303703715271104	CCT7/CCT3/CCT4/CCT5	4
GO:0001765	GO:0001765	membrane raft assembly	3/287	11/18723	0.000536862996744747	0.0338699901576575	0.0303703715271104	S100A10/CAV1/CAV2	3
GO:0042451	GO:0042451	purine nucleoside biosynthetic process	3/287	11/18723	0.000536862996744747	0.0338699901576575	0.0303703715271104	NT5E/HPRT1/ADK	3
GO:0042455	GO:0042455	ribonucleoside biosynthetic process	3/287	11/18723	0.000536862996744747	0.0338699901576575	0.0303703715271104	NT5E/HPRT1/ADK	3
GO:0046129	GO:0046129	purine ribonucleoside biosynthetic process	3/287	11/18723	0.000536862996744747	0.0338699901576575	0.0303703715271104	NT5E/HPRT1/ADK	3
GO:0044409	GO:0044409	entry into host	9/287	151/18723	0.000545661521527279	0.0338699901576575	0.0303703715271104	ITGA5/PVR/CAV1/SLC52A2/SLC3A2/LGALS1/PHB/CTSL/CAV2	9
GO:0034504	GO:0034504	protein localization to nucleus	13/287	290/18723	0.00056595587348145	0.0345133792319565	0.0309472823892626	NUTF2/ZPR1/CCT7/RAN/HDAC3/CCT3/CCT4/DVL1/HEATR3/HSP90AB1/NPM1/CCT5/SKP1	13
GO:0051604	GO:0051604	protein maturation	13/287	294/18723	0.000643074629217825	0.0385401277786407	0.0345579669167692	SERPINE1/PLAU/SERPINH1/TMEM208/CTSL/SCG5/ENO1/SEC11A/PGK1/MMS19/TIMM17A/RCE1/FADD	13
GO:0051639	GO:0051639	actin filament network formation	3/287	12/18723	0.000707720314315977	0.0416243081879754	0.0373234742125235	ACTN1/FHOD1/PLS3	3
GO:0018126	GO:0018126	protein hydroxylation	4/287	27/18723	0.000718486332358608	0.0416243081879754	0.0373234742125235	P4HA2/PLOD1/P4HA1/PLOD3	4
GO:0016485	GO:0016485	protein processing	11/287	225/18723	0.000734227700234082	0.0418389423936667	0.0375159313268873	SERPINE1/PLAU/TMEM208/CTSL/SCG5/ENO1/SEC11A/PGK1/TIMM17A/RCE1/FADD	11
GO:0035966	GO:0035966	response to topologically incorrect protein	9/287	159/18723	0.000790908259325916	0.0440723580931187	0.0395185792240702	JKAMP/SERPINH1/AUP1/HSF1/HSP90AB1/EIF2S1/HSPB3/HSPA5/COPS5	9
GO:0030198	GO:0030198	extracellular matrix organization	13/287	301/18723	0.000799394891516259	0.0440723580931187	0.0395185792240702	TGFBI/ADAMTS15/CAV1/MMP1/FSCN1/SERPINH1/MMP10/CAV2/MMP3/P4HA1/COL4A6/PLOD3/LOXL2	13
GO:2001238	GO:2001238	positive regulation of extrinsic apoptotic signaling pathway	5/287	48/18723	0.000816293997957341	0.0440723580931187	0.0395185792240702	TNFRSF12A/SRPX/INHBA/CAV1/FADD	5
GO:0043062	GO:0043062	extracellular structure organization	13/287	302/18723	0.000824137881488123	0.0440723580931187	0.0395185792240702	TGFBI/ADAMTS15/CAV1/MMP1/FSCN1/SERPINH1/MMP10/CAV2/MMP3/P4HA1/COL4A6/PLOD3/LOXL2	13
GO:0045229	GO:0045229	external encapsulating structure organization	13/287	304/18723	0.000875558619065676	0.0461127539374589	0.0413481510534843	TGFBI/ADAMTS15/CAV1/MMP1/FSCN1/SERPINH1/MMP10/CAV2/MMP3/P4HA1/COL4A6/PLOD3/LOXL2	13
GO:0051100	GO:0051100	negative regulation of binding	9/287	162/18723	0.000903324343666092	0.0468650062475125	0.0420226768514579	MSX2/CAV1/HMGA2/ITGB1BP1/DVL1/MAD2L2/MDFI/SRI/RALB	9
GO:0070198	GO:0070198	protein localization to chromosome, telomeric region	4/287	29/18723	0.000949236538564638	0.0485227383536865	0.04350912369489	CCT7/CCT3/CCT4/CCT5	4
GO:0005925	GO:0005925	focal adhesion	25/294	418/19550	5.16983020376729e-09	1.29497169560342e-06	1.06316397821128e-06	PDLIM7/FHL2/PROCR/ITGA5/CD151/PVR/PLAU/ACTN1/CAV1/RRAS2/PXN/FBLIM1/PPIB/CDH13/FHL3/PFN1/ANXA5/CAV2/ITGA3/THSD1/HSPA5/NPM1/L1CAM/REXO2/ARPC1B	25
GO:0030055	GO:0030055	cell-substrate junction	25/294	425/19550	7.21432699500512e-09	1.29497169560342e-06	1.06316397821128e-06	PDLIM7/FHL2/PROCR/ITGA5/CD151/PVR/PLAU/ACTN1/CAV1/RRAS2/PXN/FBLIM1/PPIB/CDH13/FHL3/PFN1/ANXA5/CAV2/ITGA3/THSD1/HSPA5/NPM1/L1CAM/REXO2/ARPC1B	25
GO:0032432	GO:0032432	actin filament bundle	10/294	80/19550	3.30361353450222e-07	3.33813251662503e-05	2.74058673113915e-05	PDLIM7/ACTN1/FSCN1/FHOD1/PXN/TPM1/FBLIM1/PLS3/FHL3/TPM3	10
GO:0042641	GO:0042641	actomyosin	10/294	81/19550	3.71936770654599e-07	3.33813251662503e-05	2.74058673113915e-05	PDLIM7/ACTN1/FSCN1/FHOD1/PXN/TPM1/FBLIM1/STX1A/FHL3/TPM3	10
GO:0001725	GO:0001725	stress fiber	9/294	71/19550	1.14592450429204e-06	6.85644828401403e-05	5.62910282810124e-05	PDLIM7/ACTN1/FSCN1/FHOD1/PXN/TPM1/FBLIM1/FHL3/TPM3	9
GO:0097517	GO:0097517	contractile actin filament bundle	9/294	71/19550	1.14592450429204e-06	6.85644828401403e-05	5.62910282810124e-05	PDLIM7/ACTN1/FSCN1/FHOD1/PXN/TPM1/FBLIM1/FHL3/TPM3	9
GO:0101031	GO:0101031	chaperone complex	6/294	29/19550	3.90211178379825e-06	0.000200122590054796	0.000164299443528347	CCT7/CCT3/CCT4/HSF1/HSP90AB1/CCT5	6
GO:0005788	GO:0005788	endoplasmic reticulum lumen	17/294	313/19550	5.73477789619539e-06	0.000257348158091768	0.000211281290912462	FSTL3/P4HA2/WNT7A/ARSI/PDGFA/EVA1A/SERPINH1/LGALS1/PPIB/CERCAM/STC2/P4HA1/KTN1/PRSS23/COL4A6/HSPA5/PLOD3	17
GO:0005832	GO:0005832	chaperonin-containing T-complex	4/294	11/19550	1.52160432889338e-05	0.000606951060080804	0.000498303172035259	CCT7/CCT3/CCT4/CCT5	4
GO:0140534	GO:0140534	endoplasmic reticulum protein-containing complex	10/294	125/19550	1.96423942704736e-05	0.000653719582038252	0.000536699847443807	PPIB/EXT2/AUP1/EMC8/P4HA1/ORMDL2/SEC11A/SEC61G/HSPA5/PIGH	10
GO:0030687	GO:0030687	preribosome, large subunit precursor	5/294	23/19550	2.00304050206707e-05	0.000653719582038252	0.000536699847443807	BOP1/EBNA1BP2/ZNF622/NIP7/MRTO4	5
GO:0062023	GO:0062023	collagen-containing extracellular matrix	18/294	425/19550	8.41732112999302e-05	0.00251818190472291	0.00206741220736671	SERPINE1/CD151/S100A10/SRPX/TGFBI/ADAMTS15/SERPINH1/LGALS1/LAMC2/CDH13/PKM/MFAP2/CTSL/ANXA5/COL4A6/L1CAM/PLOD3/LOXL2	18
GO:0031301	GO:0031301	integral component of organelle membrane	16/294	387/19550	0.000272154095018098	0.00751564000857671	0.00617029527166538	BNIP3/RTN4/YIF1A/STX1A/AUP1/MUL1/EMC8/B4GALNT1/RTN2/SFXN3/KTN1/TMEM177/HSPA5/TIMM17A/RCE1/COX16	16
GO:0005865	GO:0005865	striated muscle thin filament	4/294	22/19550	0.000295992597406179	0.00759009589062987	0.00623142310328798	TNNT1/TPM1/TPM2/TPM3	4
GO:0005884	GO:0005884	actin filament	8/294	114/19550	0.000330043739041514	0.00789904682106023	0.00648506996011396	PDLIM7/ACTN1/TPM1/MYO1B/PLS3/SMTN/TPM2/TPM3	8
GO:0030017	GO:0030017	sarcomere	11/294	211/19550	0.000367396747516648	0.0082434645224048	0.0067678348226751	PDLIM7/FHL2/ACTN1/TNNT1/TPM1/FHL3/TPM2/RTN2/ENO1/TPM3/SRI	11
GO:0036379	GO:0036379	myofilament	4/294	26/19550	0.000576974597160692	0.0121843459047464	0.0100032747495352	TNNT1/TPM1/TPM2/TPM3	4
GO:0031300	GO:0031300	intrinsic component of organelle membrane	16/294	417/19550	0.000615227909069204	0.0122703788531024	0.0100739072830045	BNIP3/RTN4/YIF1A/STX1A/AUP1/MUL1/EMC8/B4GALNT1/RTN2/SFXN3/KTN1/TMEM177/HSPA5/TIMM17A/RCE1/COX16	16
GO:0030016	GO:0030016	myofibril	11/294	231/19550	0.000782525372804605	0.0147856109914133	0.0121388977498775	PDLIM7/FHL2/ACTN1/TNNT1/TPM1/FHL3/TPM2/RTN2/ENO1/TPM3/SRI	11
GO:0043292	GO:0043292	contractile fiber	11/294	239/19550	0.00103281319679931	0.0185389968825476	0.0152204050054635	PDLIM7/FHL2/ACTN1/TNNT1/TPM1/FHL3/TPM2/RTN2/ENO1/TPM3/SRI	11
GO:0030684	GO:0030684	preribosome	6/294	78/19550	0.00113982477931708	0.0194855759892777	0.015997540762345	BOP1/DCAF13/EBNA1BP2/ZNF622/NIP7/MRTO4	6
GO:0005852	GO:0005852	eukaryotic translation initiation factor 3 complex	3/294	15/19550	0.00133952878612298	0.0209082971399196	0.0171655862752602	EIF3I/EIF3B/COPS5	3
GO:0033290	GO:0033290	eukaryotic 48S preinitiation complex	3/294	15/19550	0.00133952878612298	0.0209082971399196	0.0171655862752602	EIF3I/EIF2S1/EIF3B	3
GO:0030426	GO:0030426	growth cone	9/294	177/19550	0.00147455451749676	0.022056877990889	0.0181085642499602	TUBB3/FSCN1/ZPR1/TENM2/DVL1/FEZ1/HSP90AB1/ITGA3/L1CAM	9
GO:0030427	GO:0030427	site of polarized growth	9/294	183/19550	0.00185443311332102	0.0266296595072899	0.0218627903886268	TUBB3/FSCN1/ZPR1/TENM2/DVL1/FEZ1/HSP90AB1/ITGA3/L1CAM	9
GO:0032592	GO:0032592	integral component of mitochondrial membrane	6/294	87/19550	0.00200306326675889	0.0272202757688093	0.0223476827892291	BNIP3/MUL1/SFXN3/TMEM177/TIMM17A/COX16	6
GO:0000502	GO:0000502	proteasome complex	5/294	60/19550	0.00206629905294142	0.0272202757688093	0.0223476827892291	PSMA7/PSMB5/PSMD7/PSMC6/PSMC1	5
GO:0098573	GO:0098573	intrinsic component of mitochondrial membrane	6/294	88/19550	0.00212302986497677	0.0272202757688093	0.0223476827892291	BNIP3/MUL1/SFXN3/TMEM177/TIMM17A/COX16	6
GO:0070993	GO:0070993	translation preinitiation complex	3/294	18/19550	0.00232348718406843	0.0287631689338126	0.0236143888035992	EIF3I/EIF2S1/EIF3B	3
GO:0005838	GO:0005838	proteasome regulatory particle	3/294	19/19550	0.0027286697125978	0.031609991231425	0.0259516127981205	PSMD7/PSMC6/PSMC1	3
GO:1904813	GO:1904813	ficolin-1-rich granule lumen	7/294	124/19550	0.00272955356037375	0.031609991231425	0.0259516127981205	PYGL/IMPDH1/PSMD7/PKM/PGAM1/HSP90AB1/ACTR10	7
GO:1905369	GO:1905369	endopeptidase complex	5/294	66/19550	0.00314339134836927	0.0352649216895177	0.0289522887349801	PSMA7/PSMB5/PSMD7/PSMC6/PSMC1	5
GO:0031093	GO:0031093	platelet alpha granule lumen	5/294	67/19550	0.00335590983264019	0.0365082312096312	0.0299730383776476	SERPINE1/ACTN1/PDGFA/VTI1B/VEGFC	5
GO:0034774	GO:0034774	secretory granule lumen	12/294	322/19550	0.0036440911052508	0.038064619354896	0.0312508236896962	SERPINE1/PYGL/ACTN1/IMPDH1/PDGFA/VTI1B/PSMD7/PKM/VEGFC/PGAM1/HSP90AB1/ACTR10	12
GO:1905368	GO:1905368	peptidase complex	6/294	99/19550	0.00382876596292244	0.038064619354896	0.0312508236896962	PSMA7/PSMB5/PSMD7/PSMC6/SEC11A/PSMC1	6
GO:0005793	GO:0005793	endoplasmic reticulum-Golgi intermediate compartment	7/294	132/19550	0.00386276887289827	0.038064619354896	0.0312508236896962	TMED9/YKT6/AREG/YIF1A/SERPINH1/CNIH4/HSPA5	7
GO:0060205	GO:0060205	cytoplasmic vesicle lumen	12/294	325/19550	0.00392309447390293	0.038064619354896	0.0312508236896962	SERPINE1/PYGL/ACTN1/IMPDH1/PDGFA/VTI1B/PSMD7/PKM/VEGFC/PGAM1/HSP90AB1/ACTR10	12
GO:0031983	GO:0031983	vesicle lumen	12/294	327/19550	0.00411846634616071	0.0389086689018867	0.0319437832943213	SERPINE1/PYGL/ACTN1/IMPDH1/PDGFA/VTI1B/PSMD7/PKM/VEGFC/PGAM1/HSP90AB1/ACTR10	12
GO:0022624	GO:0022624	proteasome accessory complex	3/294	23/19550	0.00477079266768449	0.0439157581461213	0.0360545734669813	PSMD7/PSMC6/PSMC1	3
GO:0051082	GO:0051082	unfolded protein binding	13/296	122/18368	8.68813133149321e-08	4.76109596965828e-05	4.38064727135289e-05	SERPINH1/DNAJA2/PPIB/CCT7/CCT3/CCT4/SCG5/PFDN4/HEATR3/HSP90AB1/HSPA5/NPM1/CCT5	13
GO:0045296	GO:0045296	cadherin binding	18/296	332/18368	7.98878642138908e-06	0.00218892747946061	0.00201401510307651	RTN4/FSCN1/YKT6/SLC3A2/LDHA/RAN/CDH13/PCMT1/PKM/AHSA1/MYO1B/LRRC59/PFN1/HSP90AB1/KTN1/PUF60/ENO1/HSPA5	18
GO:0044183	GO:0044183	protein folding chaperone	6/296	40/18368	4.02999801061026e-05	0.00736146303271474	0.00677322472660461	CCT7/CCT3/CCT4/HSP90AB1/HSPA5/CCT5	6
GO:0003743	GO:0003743	translation initiation factor activity	6/296	51/18368	0.000163002586605318	0.0223313543649286	0.0205469049957756	MCTS1/EIF2B2/EIF3I/EIF2S1/EIF3B/COPS5	6
GO:0031418	GO:0031418	L-ascorbic acid binding	4/296	20/18368	0.00026115215219055	0.0281885693961962	0.0259360828674183	P4HA2/PLOD1/P4HA1/PLOD3	4
GO:0003779	GO:0003779	actin binding	18/296	441/18368	0.000308633971491199	0.0281885693961962	0.0259360828674183	PDLIM7/ACTN1/FSCN1/FHOD1/TPM1/MYO1B/PLS3/SMTN/CAP2/FHL3/PFN1/INF2/TPM2/CORO6/SETD3/TPM3/ARPC1B/ARPC1A	18
GO:0008135	GO:0008135	oxidoreductase activity	7/296	84/18368	0.000412754895391599	0.0323128118106566	0.0297307661492595	EIF5A/MCTS1/EIF2B2/EIF3I/EIF2S1/EIF3B/COPS5	7
