# Supplementary material for: Acircadian rhythm-related gene signature for predicting survival and drug response in HNSC
Source: Front Immunol. 2022 Nov 24;13:1029676. doi: 10.3389/fimmu.2022.1029676 (PMC9729285; doi:10.3389/fimmu.2022.1029676)
Supplement: Supplementary file 5 [file DataSheet_3.csv]

	gene	pvalue
1	ICOS	0.00054285865066143
2	ICOSLG	6.75654272752282e-06
3	BTN2A2	0.00726329488516751
4	BTN2A1	0.0973676139947874
5	BTN3A1	0.0601768907990296
6	BTNL9	0.00337039457743986
7	IDO1	0.000217760171788176
8	CD200	0.000332533772092021
9	CD244	1.10254801236869e-10
10	CD80	0.380991861981435
11	CD86	0.210778462059856
12	CD28	3.45916557968526e-08
13	CD47	0.158127731624394
14	CD244.1	1.10254801236869e-10
15	CD48	1.80100790649781e-09
16	CD209	0.558413221315112
17	CD226	0.000581116993138774
18	CD44	1.35806385394576e-05
19	CD96	2.85055903812301e-10
20	CTLA4	0.000965086653985192
21	TIGIT	2.34972086318992e-09
22	LGALS9	7.39202761618103e-09
23	CEACAM1	1.43156731502351e-12
24	SIRPA	0.000817173651346287
25	TMIGD2	2.140283277504e-06
26	HHLA2	0.0961291426159067
27	TDO2	0.00468581875009697
28	TNFRSF25	0.58406817729442
29	TNFRSF8	0.0551213002639624
30	TNFRSF12A	1.64276495214336e-16
31	TNFSF15	1.28180855732987e-06
32	TNFSF4	0.14968659452258
33	TNFRSF4	0.00114252914872094
34	TNFSF18	0.00212318961639379
35	TNFRSF18	0.019436841493038
36	TNFSF14	0.105543447813134
37	TNFRSF14	0.000367132800110895
38	TNFSF9	0.000395601861449928
39	TNFRSF9	4.02264476507654e-05
40	KIR2DL4	0.000257781650436639
41	KIR3DL2	0.0896922093771454
42	KIR2DS4	0.0929538224835541
43	PDCD1	2.33924131722127e-08
44	CD274	0.895160779679902
45	PDCD1LG2	0.125334785843004
46	CD276	5.58411610803645e-15
47	VTCN1	0.272484290234479
48	CD200R1	2.62173233819723e-07
49	LAG3	0.000310451455912314
50	PVR	3.23675142411096e-15
51	LAIR1	0.0026719249802534
52	NRP1	0.00220285564402164
53	BTLA	1.70847361675887e-09
54	HAVCR2	0.0267614490173784
55	DLX3	0.0133498108844791
56	CD70	0.0090189699806964
57	CD27	8.06270406703117e-14
58	CD40LG	1.87560423882168e-10
59	CD40	0.179095921660207
